# Supplementary material for: Electrical Impedance Spectroscopy as a Tool to Detect the Epithelial to Mesenchymal Transition in Prostate Cancer Cells
Source: Biosensors (Basel). 2024 Oct 15;14(10):503. doi: 10.3390/bios14100503 (PMC11506005; doi:10.3390/bios14100503)
Supplement: Supplementary file 1 [file biosensors-14-00503-s001.zip]

Archive with 1 entries (1 files):
- biosensors-3157241-supplementary.pdf
